# Supplementary material for: Genomic Characterization of Fluoroquinolone-Resistant Thermophilic Campylobacter Strains Isolated from Layer Chicken Feces in Gangneung, South Korea by Whole-Genome Sequencing
Source: Genes (Basel). 2021 Jul 25;12(8):1131. doi: 10.3390/genes12081131 (PMC8391547; doi:10.3390/genes12081131)
Supplement: Supplementary file 1 [file genes-12-01131-s001.zip]

Archive with 2 entries (2 files):
- Supplementary Table S1_Virulence genes.pdf
- Virulence genes final.xlsx
